# Supplementary material for: Metabolic control of porin permeability influences antibiotic resistance in Escherichia coli
Source: Nat Microbiol. 2025 Nov 24;10(12):3202–14. doi: 10.1038/s41564-025-02175-5 (PMC12669030; doi:10.1038/s41564-025-02175-5)
Supplement: Supplementary file 2 — DNA primers used in this work. [file 41564_2025_2175_MOESM2_ESM.xlsx]

## Sheet: CanoMunizS_Supp_table1
Name	Sequence (5'-3')	Template	Comments
pBAD_fwd	GCCACCCGCAGTTCGAA AAATAAGTTTAAACGGTCTCCAGCTT	pBAD-TOPO vector	pBAD backbone amplification for pBAD_pelBCpHuji assembly
pBAD_rev	GCGGTCGGCAGCAGGTACTTC-ATGGGTATGTATATCTCCTTCTTAAAG	pBAD-TOPO vector	pBAD backbone amplification for pBAD_pelBCpHuji assembly
pelB_fwd	TGCTGGCCGCCCAGCCGGCCATGGGGGGTTCTCATCATCA	pelB sequence	pelB leader sequence amplification for periplasmic targeting export signal
pelB_rev	AAGCTGGAGACCGTTTAAACTTACTTGTACAGCTCGTCCATG	pelB sequence	pelB leader sequence amplification for periplasmic targeting export signal
pelBCpHuji_fwd	TGCTGGCCGCCCAGCCGGCCATGGGGGGTTCTC ATCATCA	pHuji	pHuji fragment amplification for pH sensor with 5-9 working range
pelBCpHuji_rev	TGATGATGAGAACCCCCCATGGCCGGCTGGGCGG CCAGCA	pHuji	pHuji fragment amplification for pH sensor with 5-9 working range
KBP_sYFP_fwd	ACAAGCTGGAATACAACTTCCCGGACGGCCTGTTCAACTT	GINKO1	Potassium binding region amplification for GINKO2 variant construction
KBP_sYFP_rev	ATGTACACGTTGTGCGAGTTCTCCAGCTCCTCGGGGATTC	GINKO1	Potassium binding region amplification for GINKO2 variant construction
pelBC_sYFP_fwd	AGAAGGAGATATACATACCCATGAAGTACCTGCTGCCGACCG	sYFP	Periplasmic ginko2 construction
pelBC_sYFP_rev	AAGTTGAACAGGCCGTCCGGGAAGTTGTATTCCAGCTTGT	sYFP	Periplasmic ginko2 construction
end_sYFP_fwd	GAATCCCCGAGGAGCTGGAGAACTCGCACAACGTGTACAT	sYFP	Periplasmic ginko2 construction
end_sYFP_rev	AAGTGGAGACCGTTTAAACTTATTTTTCGAACTGCGGGTGGC	sYFP	Periplasmic ginko2 construction
ArchT_fwd	AGGAGATATACATACCCATGATGGACCCAATTGCACTGCAGGCGGGG	pLenti-CaMKIIa-eArch 3.0-EYFP	ArchT amplification for optogenetic proton pump
ArchT_rev	AGCCAAGCTGGAGACCGTTTTTACACGGCGGCCGCAGGCTCCGGGGCTTCCGTA	pLenti-CaMKIIa-eArch 3.0-EYFP	ArchT amplification for optogenetic proton pump
ompC_mut_F	AAAGGATCCCCATGGATGAAA GTTAAAGTACTGTC	ompC_mut (synthesized)	ompC mutant amplification containing 9 amino acid substitutions
ompC_mut_R	AAGCTTGAACTGGTAAACCAGACCCAG	ompC_mut (synthesized)	ompC mutant amplification containing 9 amino acid substitutions
ChlR_F	GTTTAAACGGTCTTGAGTGGCAGAGTCAGT	pT2SC	Chloramphenicol resistance amplification for antibiotic selection marker
ChlR_R	GTTTAAACTTTTGCTGGCCTTTTGCTCACA	pT2SC	Chloramphenicol resistance amplification for antibiotic selection marker
ompC_int_F	AAAACAATGAAAAAAGGGCCCGCAGGCCCTTTGTTCGATATCAATCGAGA TATACATACCCATGGATGAAAGTTAAAGTACTGTCCCTCCTGGTCCCAG	pBAD-ompC_mut-ChlR	ompC integration fragment containing E. coli chromosomal homology regions
ompC_int_R	TGCAGTGGCATAAAAAAGCAAATAAAGGCATATAACAGAGGGTTAATAACGCCGCCA GGCAAATTCTGTTTTATCAGACCGCTTCTGCGTTCTGATTTA	pBAD-ompC_mut-ChlR	ompC integration fragment containing E. coli chromosomal homology regions
