# Supplementary material for: Metabolic control of porin permeability influences antibiotic resistance in Escherichia coli
Source: Nat Microbiol. 2025 Nov 24;10(12):3202–14. doi: 10.1038/s41564-025-02175-5 (PMC12669030; doi:10.1038/s41564-025-02175-5)
Supplement: Supplementary file 3 — Statistical parameters for generalized linear mixed model analysis of membrane voltage action potential frequency in response to carbon source concentration. [file 41564_2025_2175_MOESM3_ESM.xlsx]

## Sheet: Molecular_Biology
Statistical parameters for generalized linear mixed model analysis of membrane voltage action potential frequency in response to carbon source concentration.
Parameter	Estimate	Std. Error	Z-value	p-val (P(x>|z|)
CSFructose	0.685776	0.11223	6.11045	9.93E-10***
CSFumarate	0.025517	0.116853	0.218369	0.827142
CSGlucose	0.781767	0.11609	6.73415	1.65E-11***
CSPyruvate	0.887781	0.10878	8.16127	3.32E-16***
Log(conc.)	0.0138493	0.00581985	2.37966	0.017328392*
