# Supplementary material for: Metabolic control of porin permeability influences antibiotic resistance in Escherichia coli
Source: Nat Microbiol. 2025 Nov 24;10(12):3202–14. doi: 10.1038/s41564-025-02175-5 (PMC12669030; doi:10.1038/s41564-025-02175-5)
Supplement: Supplementary file 6 — All data presented in Fig. 1. [file 41564_2025_2175_MOESM6_ESM.xlsx]

## Sheet: A_2nbdghist
name

## Sheet: B_2nbdg_plotdata
Time

## Sheet: C_2nbdg_KOstrains_plotdata
Strain

## Sheet: D_CCCPvpH_KO_plotdata
pH

## Sheet: D_CCCPvpH_wt_plotdata
pH

## Sheet: E_Kval_KO_plotdata
KConc

## Sheet: E_Kval_wt_plotdata
KConc

## Sheet: H_peripH_WTvOmpCmut_plotdata
strain

## Sheet: H_WTvOmpcmut-2nbdg
rep

## Sheet: J_2nbdguptake_ArchT_plotdata
Rel_time
