# Supplementary material for: Metabolic control of porin permeability influences antibiotic resistance in Escherichia coli
Source: Nat Microbiol. 2025 Nov 24;10(12):3202–14. doi: 10.1038/s41564-025-02175-5 (PMC12669030; doi:10.1038/s41564-025-02175-5)
Supplement: Supplementary file 7 — All data presented in Fig. 2. [file 41564_2025_2175_MOESM7_ESM.xlsx]

## Sheet: A_singlecell_ionsensortraces
ion_trace

## Sheet: B_Q2baseline_KO_plotdata
Treatment

## Sheet: B_Q2baseline_treatment_plotdata
Treatment

## Sheet: C_periK_WTvKch
experiment

## Sheet: C_peripH_WTvKch
strain_label

## Sheet: C_ROS_WTvKch
rep

## Sheet: D_WTvKch_traceplots
strain_label

## Sheet: E_peripH_KCl_effect
rep

## Sheet: G_Q2_2nbdg_trace
rep

## Sheet: H_Q2_2nbdg_desplot
rep
