# Supplementary material for: Metabolic control of porin permeability influences antibiotic resistance in Escherichia coli
Source: Nat Microbiol. 2025 Nov 24;10(12):3202–14. doi: 10.1038/s41564-025-02175-5 (PMC12669030; doi:10.1038/s41564-025-02175-5)
Supplement: Supplementary file 8 — All data presented in Fig. 3. [file 41564_2025_2175_MOESM8_ESM.xlsx]

## Sheet: A_individual_traces
SingleCell

## Sheet: B_sc_glu-fum_traces
SingleCell

## Sheet: C_peak_counts
CS

## Sheet: D_cs_hoechst_uptake_plotdata
time_h
