# Supplementary material for: Metabolic control of porin permeability influences antibiotic resistance in Escherichia coli
Source: Nat Microbiol. 2025 Nov 24;10(12):3202–14. doi: 10.1038/s41564-025-02175-5 (PMC12669030; doi:10.1038/s41564-025-02175-5)
Supplement: Supplementary file 9 — All data presented in Fig. 4. [file 41564_2025_2175_MOESM9_ESM.xlsx]

## Sheet: A_ko_cipuptake
rep

## Sheet: B_mic_col_cip
strain

## Sheet: D_cip_cs_pH_times
rep

## Sheet: E_metabolicKO_MIC_plotdata
strain

## Sheet: F_metko_cipuptake
file_name
