# Supplementary material for: Metabolic control of porin permeability influences antibiotic resistance in Escherichia coli
Source: Nat Microbiol. 2025 Nov 24;10(12):3202–14. doi: 10.1038/s41564-025-02175-5 (PMC12669030; doi:10.1038/s41564-025-02175-5)
Supplement: Supplementary file 10 — All data presented in Extended Data Fig. 1. [file 41564_2025_2175_MOESM10_ESM.xlsx]

## Sheet: A_2nbdg_uptake_WTvPtsH
experiment

## Sheet: B_cccp_val_killing
date

## Sheet: C_KOstrains_dye_uptake
Exp

## Sheet: D_treat_dyes
Exp
