# Supplementary material for: Metabolic control of porin permeability influences antibiotic resistance in Escherichia coli
Source: Nat Microbiol. 2025 Nov 24;10(12):3202–14. doi: 10.1038/s41564-025-02175-5 (PMC12669030; doi:10.1038/s41564-025-02175-5)
Supplement: Supplementary file 13 — All data presented in Extended Data Fig. 8. [file 41564_2025_2175_MOESM13_ESM.xlsx]

## Sheet: cip_col_lip_mic
hill
